# Supplementary material for: The application of transcriptomic data in the authentication of beef derived from contrasting production systems
Source: BMC Genomics. 2016 Sep 21;17:746. doi: 10.1186/s12864-016-2851-7 (PMC5031250; doi:10.1186/s12864-016-2851-7)
Supplement: Additional file 2: Data set S1. — Normalised relative expression of selected DE genes based generated from QPCR and primer pairs for DE genes. (XLSX 22 kb) [file 12864_2016_2851_MOESM2_ESM.xlsx]

## Sheet: Normalised_RT_Data
Sample	Animal Code (last digits)	Class	Included in microarray	CPT1B	Plin5	FYN	ABCA1	KLF11	FABP5	FZD4	ARHGDIB	EIF4EBP1	ALAD	FCGRT	CCL14		STK40	ST6GALNAC4	MAP7D1	NPNT1	TULP1	LDLR
45	75	Indoor		0.24279	0.143919	0.31815	0.159037	0.195167	0.17096	0.764612	0.577183	0.459043	0.298096	0.230715	0.58275		0.973384	0.498626	0.781274	1.46968	0.546723	0.364447
39	77	Indoor	Yes	0.278757	0.200369	0.322435	0.270496	0.178263	0.20822	0.605333	0.866127	0.624641	0.263806	0.36518	0.426524		0.681285	0.880919	0.963095	1.11996	0.79898	0.16846
14	95	Indoor		0.30325	0.141859	0.323891	0.177357	0.274253	0.121361	0.670194	0.738951	0.824134	0.295576	0.375681	0.669451		1.07723	0.645027	0.92585	1.59361	0.719507	0.355219
20	98	Indoor		0.557321	0.949362	0.509298	0.37204	0.376724	0.297927	0.910559	1.38432	0.372065	0.555294	0.501538	0.63632		0.621114	0.7663	0.751802	0.533579	0.830459	0.361165
13	117	Indoor		0.46563	0.474558	0.399774	0.802323	0.567328	0.37224	1.05869	0.984986	0.718981	0.36238	0.3265	0.682369		0.602739	0.225501	0.560651	0.544036	0.802323	0.304773
34	145	Indoor	Yes	0.307515	0.307238	0.289921	0.280891	0.231443	0.212315	0.923238	0.837015	0.419509	0.32462	0.170558	0.466508		0.968001	0.596846	0.972739	1.77107	0.773638	0.471108
2	153	Indoor		0.265716	0.156546	0.255777	0.158105	0.277	0.161634	0.727011	0.648757	0.365071	0.273611	0.216916	0.487593		0.511181	0.422027	0.607329	0.742571	0.534498	0.408202
36	172	Indoor		0.321559	0.242634	0.356792	0.276664	0.270398	0.23941	0.716655	0.715836	0.594418	0.388248	0.240983	0.703635		0.760466	0.399538	0.693515	0.595511	0.412383	0.387671
38	174	Indoor		0.576835	0.205161	0.438677	0.44231	0.498695	0.33369	0.708014	0.733033	0.435155	0.645953	0.375044	0.724245		1.20629	0.567495	0.89487	1.99115	0.766353	0.106143
46	175	Indoor		0.322139	0.243064	0.429508	0.136073	0.318807	0.163823	0.746997	0.748008	0.358023	0.23977	0.216293	0.708566		0.693182	0.40527	0.621241	0.751177	0.744042	0.821172
8	181	Indoor		0.176154	0.149846	0.309907	0.162922	0.223742	0.168902	0.656982	0.536472	0.321575	0.255355	0.116391	0.707732		0.496841	0.335796	0.649286	1.04288	0.263542	0.591031
4	184	Indoor		0.307739	0.21233	0.333274	0.161839	0.252574	0.238933	0.713087	0.730168	0.322987	0.208201	0.164235	0.672451		0.832072	0.612266	0.647185	0.879222	0.531385	0.634033
12	222	Indoor		0.271586	0.25346	0.359604	0.261128	0.275377	0.259639	0.60418	0.788182	0.410399	0.17415	0.221669	0.611511		0.585719	0.376959	0.702344	0.936662	0.397887	0.196565
47	223	Indoor		0.575039	0.301897	0.413721	0.532898	0.612054	0.300166	0.622556	1.05927	0.31628	0.349321	0.375655	0.634273		0.708643	0.474615	0.550619	0.698085	0.395989	0.353279
29	280	Indoor		0.228835	0.298392	0.412476	0.177992	0.209117	0.172573	0.87767	0.904035	0.496598	0.34842	0.146699	0.621575		0.707171	0.276103	0.68589	0.840576	0.428296	0.39826
9	281	Indoor	Yes	0.208498	0.145633	0.412683	0.247965	0.176545	0.0922764	0.698969	0.770598	0.480764	0.229888	0.207604	0.410684		0.43332	0.430402	0.760147	0.517417	0.443469	0.355065
30	287	Indoor	Yes	0.397818	0.172424	0.419046	0.132263	0.238189	0.194296	0.493116	1.12451	0.341901	0.180541	0.212861	0.471801		0.386564	0.522365	1.02979	0.357509	0.376059	0.206717
11	394	Indoor	Yes	0.414324	0.409059	0.37083	0.26351	0.167105	0.191914	0.825964	0.746907	0.712865	0.413483	0.302432	0.719118		0.751675	0.544095	0.69771	0.938839	0.718759	0.313021
41	477	Indoor		0.261246	0.21079	0.386484	0.14961	0.311754	0.155435	0.74976	0.518117	0.443114	0.164214	0.24858	0.505016		0.827328	0.573804	0.643695	0.920156	0.545473	0.308594
22	533	Indoor	Yes	0.324279	0.286559	0.357324	0.124073	0.302563	0.222042	0.500728	0.635142	0.592362	0.272381	0.216412	0.574767		0.700378	0.458234	0.566187	1.11791	0.399649	0.465017
32	537	Indoor		0.295418	0.181398	0.351313	0.21701	0.159412	0.193322	0.500485	0.75325	0.311964	0.186559	0.212073	0.487661		0.659494	0.390875	1.20076	0.314025	0.572136	0.374654
17	539	Indoor	Yes	0.322351	0.196705	0.386009	0.150591	0.237616	0.124154	0.83671	0.826508	0.781274	0.25669	0.288083	0.646445		1.16272	0.722668	1.25497	1.47294	0.617648	0.219936
15	55	Outdoor		0.387007	0.439864	0.607279	0.396895	0.637471	0.391866	1.14065	0.808461	0.725426	0.490576	0.379489	0.797331		0.642706	0.34715	0.515341	0.766655	0.4503	0.297844
33	63	Outdoor		0.556125	0.703577	0.440887	0.515674	0.703919	0.390537	1.01052	0.827052	1.64501	1.10669	0.691131	0.901938		0.912142	0.331098	0.641958	0.479283	0.432533	0.0856401
6	67	Outdoor	Yes	0.42843	0.366728	0.361516	0.465832	0.520197	0.334976	1.22857	1.15607	0.995591	0.60873	0.566179	0.731954		0.407743	0.277793	0.367579	0.346752	0.448632	0.11826
37	74	Outdoor		0.521045	0.392817	0.528319	0.264535	0.385414	0.276688	0.813097	0.844372	1.13226	0.268566	0.346417	0.504981		0.867527	0.461589	0.569217	0.458868	0.698499	0.300093
28	76	Outdoor		0.558268	0.253627	0.511934	0.651068	0.471076	0.393117	0.681743	1.3599	0.96383	0.283594	0.310848	0.759936		0.481942	0.288878	0.658064	0.474869	0.451967	0.0653455
7	89	Outdoor		0.654893	0.53815	0.321821	0.418596	0.654893	0.654893	0.855684	0.77172	1.54136	0.369667	0.302662	0.865467		0.356168	0.215862	0.461915	0.302017	0.446965	0.246401
49	90	Outdoor	Yes	0.620372	1.20218	0.503899	0.591297	0.49012	0.328259	1.58365	1.19441	0.717251	0.689776	0.482753	1.12136		0.746496	0.507456	0.664942	0.363153	0.494762	0.162973
16	114	Outdoor		0.578547	0.739363	0.443039	0.578306	0.637504	0.291902	1.12842	1.12853	0.606824	1.09965	0.50021	1.09372		0.677389	0.478074	0.511923	0.671519	0.456969	0.148765
42	119	Outdoor		0.569989	0.849335	0.524497	0.579008	0.699311	0.501981	1.29922	1.05625	1.3036	1.11203	0.725278	1.37283		0.813918	0.429359	0.491802	0.651348	0.571888	0.142152
40	120	Outdoor		0.554441	0.875243	0.497961	0.75689	0.762657	0.402973	1.20614	1.04272	1.0992	0.834307	0.571255	0.817477		0.670034	0.304688	0.544121	0.900813	0.453634	0.10169
21	140	Outdoor	Yes	0.587915	0.480857	0.680035	0.886585	0.854813	0.358596	1.73033	1.57696	0.825305	1.10015	0.582399	0.924856		0.373435	0.314947	0.460397	0.501406	0.420064	0.153848
24	167	Outdoor	Yes	0.638742	0.59605	0.398681	0.468657	0.860535	0.326862	0.921624	0.96607	0.794379	0.535107	0.47637	0.720864		0.583521	0.266038	0.396983	0.283968	0.386799	0.124767
5	180	Outdoor	Yes	0.606143	0.603105	0.371834	0.313238	0.495766	0.451667	1.2718	0.996212	1.09261	0.98277	0.514727	1.2956		0.473203	0.254199	0.780043	0.657141	0.413349	0.112819
48	181	Outdoor		0.527285	0.616557	0.452709	0.436213	0.712843	0.208541	1.27604	0.917338	0.848434	1.01997	0.427236	0.741837		0.576106	0.248963	0.390373	0.296453	0.367688	0.111503
35	185	Outdoor		0.642272	0.770014	1.3625	0.392729	0.503916	0.470627	1.31832	0.754818	1.57189	1.38828	0.368224	1.23881		0.462895	0.240191	0.345414	0.285686	0.487561	0.109417
23	208	Outdoor		0.591769	1.00913	0.45949	0.469975	0.743861	0.20227	1.26892	1.06566	1.12198	1.17772	0.500054	0.414904		0.719769	0.38158	0.597848	0.962861	0.543954	0.214761
43	218	Outdoor	Yes	0.552102	0.873697	0.454706	0.932196	0.559809	0.33328	1.18417	1.24636	0.61237	1.31601	0.787994	1.24952		0.765092	0.360396	0.401348	0.344524	0.336378	0.179531
27	222	Outdoor	Yes	0.669198	0.933554	0.558839	0.222312	0.580555	0.348554	1.34464	1.51601	1.40574	1.51601	0.976374	1.51601		0.661909	0.325811	0.42776	0.188192	0.455302	0.194515
1	224	Outdoor		0.439651	0.590345	0.537535	0.511101	0.372272	0.207262	1.12998	0.935461	1.10141	0.837377	0.322748	0.802404		0.416353	0.238206	0.556383	0.494503	0.486287	0.118757
25	282	Outdoor		0.305084	0.199517	0.424042	0.308262	0.326981	0.142031	0.695055	0.744555	0.69126	0.398292	0.265518	0.562783		0.380174	0.395056	0.564189	0.501997	0.34908	0.104606
26	286	Outdoor		0.565846	0.576315	0.63661	0.571621	0.602269	0.228542	1.23215	0.911949	1.40783	1.30892	0.36451	0.927568		0.599978	0.255258	0.483563	0.338112	0.533341	0.123021
3	427	Outdoor		0.551346	0.510729	0.385828	0.258186	0.380516	0.28971	0.908731	0.775944	0.533395	0.832415	0.487976	0.686925		0.588344	0.490706	0.349599	0.17268	0.418147	0.238561
