# Supplementary material for: The application of transcriptomic data in the authentication of beef derived from contrasting production systems
Source: BMC Genomics. 2016 Sep 21;17:746. doi: 10.1186/s12864-016-2851-7 (PMC5031250; doi:10.1186/s12864-016-2851-7)
Supplement: Additional file 6: Dataset S2. — GeneChip quality control. (XLSX 25 kb) [file 12864_2016_2851_MOESM6_ESM.xlsx]

## Sheet: Background
Sample Name	Background	Requirements Met?	Information		ADF.QMS.046-a
S0226R001a	30.41	Yes
S0226R002a	30.05	Yes			Data Transfer Checked By:	SMcKinney
S0226R003a	30.3	Yes			Date:	2008-02-19
S0226R004a	31.86	Yes
S0226R005a	30.48	Yes
S0226R006a	30.52	Yes
S0226R007a	30.45	Yes
S0226R008a	28.17	Yes
S0226R009a	29.43	Yes
S0226R010a	29.72	Yes
S0226R011a	29.76	Yes
S0226R012a	30.38	Yes
S0226R013a	29.58	Yes
S0226R015a	29.85	Yes

## Sheet: Raw Q noise values
Sample Name	Raw Q value	Requirements Met?	Information
S0226R001a	0.79	Yes
S0226R002a	0.84	Yes			Data Transfer Checked By:	SMcKinney
S0226R003a	0.82	Yes			Date:	2008-02-19
S0226R004a	0.87	Yes
S0226R005a	0.87	Yes
S0226R006a	0.84	Yes
S0226R007a	0.85	Yes
S0226R008a	0.78	Yes
S0226R009a	0.82	Yes
S0226R010a	0.8	Yes
S0226R011a	0.81	Yes
S0226R012a	0.84	Yes
S0226R013a	0.81	Yes
S0226R015a	0.83	Yes
Mean	0.826429
Std Dev	0.027346
2x Std Dev	0.0546919
Range Min Value	0.771737
Range Max Value	0.881121

## Sheet: Hybridisation Control Genes
Sample Name	BioB Intensity	Call	BioC Intensity	Call	BioD Intensity	Call	cre Intensity	Call	Requirements Met?	Information
S0226R001a	422.08	P	1031.72	P	2543.24	P	4493.44	P	Yes
S0226R002a	383.53	P	944.5	P	2351.23	P	3994.69	P	Yes			Data Transfer Checked By:	SMcKinney
S0226R003a	356.7	P	885.96	P	2246.62	P	3871.76	P	Yes			Date:	2008-02-19
S0226R004a	377.96	P	949.74	P	2340.68	P	4144.68	P	Yes
S0226R005a	343.02	P	893.81	P	2276.59	P	4023.2	P	Yes
S0226R006a	365.02	P	915.44	P	2283.49	P	4012.81	P	Yes
S0226R007a	369.13	P	965.68	P	2342.26	P	4161.27	P	Yes
S0226R008a	478.12	P	1176.77	P	3146.76	P	5340.58	P	Yes
S0226R009a	375.75	P	1012.31	P	2622.89	P	4723.95	P	Yes
S0226R010a	411.46	P	1087.68	P	2711.74	P	4809.66	P	Yes
S0226R011a	372.1	P	970.14	P	2509.63	P	4624.05	P	Yes
S0226R012a	388.44	P	1044.14	P	2628.43	P	4615.06	P	Yes
S0226R013a	370.28	P	920.25	P	2311.37	P	3900.34	P	Yes
S0226R015a	373.65	P	991.33	P	2412.4	P	4291.18	P	Yes

## Sheet: Poly A Control Genes
Sample Name	Lys	Phe	Thr	Dap	Requirements Met?	Information
S0226R001a	108.35	120.63	70.76	469.62	No
S0226R002a	150.8	133.91	72.98	599.38	No			Data Transfer Checked By:	SMcKinney
S0226R003a	104.49	105.13	61.43	472.24	No			Date:	2008-02-19
S0226R004a	82.94	90.4	52.87	408.91	No
S0226R005a	111.65	118.26	66.59	485.84	No
S0226R006a	126.36	134.2	67.95	518.35	No
S0226R007a	110.64	131.62	71.82	541.25	No
S0226R008a	264.09	296.52	152.17	999.28	No
S0226R009a	167.74	167.67	92.8	682.19	No
S0226R010a	118.13	121.89	63.36	552.38	No
S0226R011a	107.87	97.56	65.37	494.49	No
S0226R012a	115.64	112.6	61.57	500.31	No
S0226R013a	155.94	142.33	70.9	518.06	No
S0226R015a	145.99	140.95	79.12	586.47	No

## Sheet: Scaling Factors
Sample Name	Scaling Factor	Requirements Met?	Information
S0226R001a	0.286	Yes
S0226R002a	0.262	Yes			Data Transfer Checked By:	SMcKinney
S0226R003a	0.261	Yes			Date:	2008-02-19
S0226R004a	0.276	Yes
S0226R005a	0.27	Yes
S0226R006a	0.277	Yes
S0226R007a	0.297	Yes
S0226R008a	0.379	Yes	Pass QC via Affymetrix Method
S0226R009a	0.34	Yes
S0226R010a	0.318	Yes
S0226R011a	0.315	Yes
S0226R012a	0.327	Yes
S0226R013a	0.269	Yes
S0226R015a	0.307	Yes
Mean	0.298857	Highest Value	0.379
Std Dev.	0.0342903	Lowest Value	0.261
2 x Std Dev	0.0685806	High / Low	1.45211
Range Min Value	0.230277
Range Max Value	0.367438

## Sheet: GAPDH  ratio
Sample Name	GAPDH 3'/5' ratio	Actin 3'/5' Ratio	Requirements Met?	Information
S0226R001a	1.2	1.12	Yes			Data Transfer Checked By:	SMcKinney
S0226R002a	1.2	1.23	Yes			Date:	2008-02-19
S0226R003a	1.32	1.15	Yes
S0226R004a	1.25	1.22	Yes
S0226R005a	1.25	1.19	Yes
S0226R006a	1.17	1.23	Yes
S0226R007a	1.27	1.17	Yes
S0226R008a	1.31	1.23	Yes
S0226R009a	1.19	1.22	Yes
S0226R010a	1.25	1.15	Yes
S0226R011a	1.24	1.28	Yes
S0226R012a	1.24	1.19	Yes
S0226R013a	1.27	1.17	Yes
S0226R015a	1.16	1.22	Yes

## Sheet: % Present Calls
Sample Name	% Present Calls	Requirements Met?	Information
S0226R006a	71.2	Yes	C1b
S0226R004a	72.1	Yes	C2		Data Transfer Checked By:	SMcKinney
S0226R005a	71.7	Yes	C3		Date:	2008-02-19
S0226R011a	71.1	Yes	C4
S0226R009a	69.7	Yes	C5
S0226R010a	69.8	Yes	C6
S0226R001a	71.5	Yes	C7
Max	72.1
Min	69.7
Range	2.4
Sample Name	% Present Calls	Requirements Met?	Information
S0226R013a	72.4	Yes	G1
S0226R002a	71.7	Yes	G2
S0226R003a	72.6	Yes	G3
S0226R007a	70.3	Yes	G4
S0226R008a	71.6	Yes	G5
S0226R012a	70.6	Yes	G6
S0226R015a	71.4	Yes	G7
Max	72.6
Min	70.3
Range	2.3
